# Supplementary material for: Anti-inflammatory and anti-oxidant properties of Melianodiol on DSS-induced ulcerative colitis in mice
Source: PeerJ. 2022 Oct 25;10:e14209. doi: 10.7717/peerj.14209 (PMC9615967; doi:10.7717/peerj.14209)
Supplement: Supplemental Information 3 — NO, TNF-α, IL-6, IL-10 [file peerj-10-14209-s003.xlsx]

## Sheet: Sheet1
	NO (μmol/L)					TNF-α (ng/L)					IL-6 (ng/L)					IL-10 (ng/L)
Control	1.94	1.11	3.63		Control	4.91	8.22	1.93		Control	17.09	14.1	21.7		Control	1124	1054	1275
LPS	39.02	35.113	43.8635		LPS	65.08	60.17	70.49		LPS	81.17	87.3568	74.7462		LPS	130	110	150
20 μM INM	20	17.46	23.17		20 μM INM	24.14	20.79	27.37		20 μM INM	43.03	38.3765	48.4657		20 μM INM	506	371	547
5 μM MN	27.11	24.17	30.15		5 μM MN	41.17	35.61	46.39		5 μM MN	59.01	54.7465	64.4382		5 μM MN	347	311	371
10 μM MN	22.15	18.45	25.28		10 μM MN	29.04	26.74	31.26		10 μM MN	46.05	43.8273	49.428		10 μM MN	712	670	750
20 μM MN	12.03	14.0111	9.783		20 μM MN	16.11	19.25	12.75		20 μM MN	29.03	25.8343	33.7236		20 μM MN	857	831	883
