# Supplementary material for: Anti-inflammatory and anti-oxidant properties of Melianodiol on DSS-induced ulcerative colitis in mice
Source: PeerJ. 2022 Oct 25;10:e14209. doi: 10.7717/peerj.14209 (PMC9615967; doi:10.7717/peerj.14209)
Supplement: Supplemental Information 6 — Immunofluorescence analysis of NF-kB [file peerj-10-14209-s006.zip]

Archive with 34 entries (26 files):
- Fig. 6 raw data/Fig._6_raw_data.xlsx
- Fig. 6 raw data/Figure 6A original Western Blot images/
- Fig. 6 raw data/Figure 6A original Western Blot images/Figure6A,8A,9A,10A   a┬-actin.jpg
- Fig. 6 raw data/Figure 6A original Western Blot images/IKB-a┴  First Blot from the top down.jpg
- Fig. 6 raw data/Figure 6A original Western Blot images/IKKa┴a┬.jpg
- Fig. 6 raw data/Figure 6A original Western Blot images/P65.jpg
- Fig. 6 raw data/Figure 6A original Western Blot images/pIKB-a┴  First Blot from the top down.jpg
- Fig. 6 raw data/Figure 6A original Western Blot images/p-IKKa┴,a┬  First Blot from the top down.jpg
- Fig. 6 raw data/Figure 6A original Western Blot images/p-P65  Fourth Blot from the top down.jpg
- Fig. 6 raw data/Immunofluorescence analysis of NF-kB/
- Fig. 6 raw data/Immunofluorescence analysis of NF-kB/The group of  control/
- Fig. 6 raw data/Immunofluorescence analysis of NF-kB/The group of  control/The DAPI picture of control group.jpg
- Fig. 6 raw data/Immunofluorescence analysis of NF-kB/The group of  control/The Merge picture of control group.jpg
- Fig. 6 raw data/Immunofluorescence analysis of NF-kB/The group of  control/The NF-kB picture of control group.jpg
- Fig. 6 raw data/Immunofluorescence analysis of NF-kB/The group of 100mg kg MN/
- Fig. 6 raw data/Immunofluorescence analysis of NF-kB/The group of 100mg kg MN/The DAPI picture of 100 mg kg MN group.jpg
- Fig. 6 raw data/Immunofluorescence analysis of NF-kB/The group of 100mg kg MN/The Merge picture of 100 mg kg MN group.jpg
- Fig. 6 raw data/Immunofluorescence analysis of NF-kB/The group of 100mg kg MN/The NF-a╩B picture of 100 mg kg MN group.jpg
- Fig. 6 raw data/Immunofluorescence analysis of NF-kB/The group of 200mg kg MN/
- Fig. 6 raw data/Immunofluorescence analysis of NF-kB/The group of 200mg kg MN/The DAPI picture of 200mg kg MN group.jpg
- Fig. 6 raw data/Immunofluorescence analysis of NF-kB/The group of 200mg kg MN/The Merge picture of 200mg kg MN group.jpg
- Fig. 6 raw data/Immunofluorescence analysis of NF-kB/The group of 200mg kg MN/The NF-kB picture of 200mg kg MN group.jpg
- Fig. 6 raw data/Immunofluorescence analysis of NF-kB/The group of 500mg kg 5-ASA/
- Fig. 6 raw data/Immunofluorescence analysis of NF-kB/The group of 500mg kg 5-ASA/The DAPI picture of 500mg kg 5-ASA group.jpg
- Fig. 6 raw data/Immunofluorescence analysis of NF-kB/The group of 500mg kg 5-ASA/The Merge picture of 500mg kg 5-ASA group.jpg
- Fig. 6 raw data/Immunofluorescence analysis of NF-kB/The group of 500mg kg 5-ASA/The NF-kB picture of 500mg kg 5-ASA group.jpg
- Fig. 6 raw data/Immunofluorescence analysis of NF-kB/The group of 50mg kg MN/
- Fig. 6 raw data/Immunofluorescence analysis of NF-kB/The group of 50mg kg MN/The DAPI picture of 50 mg kg MN group.jpg
- Fig. 6 raw data/Immunofluorescence analysis of NF-kB/The group of 50mg kg MN/The Merge picture of 50 mg kg MN group.jpg
- Fig. 6 raw data/Immunofluorescence analysis of NF-kB/The group of 50mg kg MN/The NF-kB picture of 50 mg kg MN group.jpg
- Fig. 6 raw data/Immunofluorescence analysis of NF-kB/The group of DSS/
- Fig. 6 raw data/Immunofluorescence analysis of NF-kB/The group of DSS/The DAPI picture of DSS group.jpg
- Fig. 6 raw data/Immunofluorescence analysis of NF-kB/The group of DSS/The Merge picture of DSS group.jpg
- Fig. 6 raw data/Immunofluorescence analysis of NF-kB/The group of DSS/The NF-kB picture of DSS group.jpg
