# Supplementary material for: Anti-inflammatory and anti-oxidant properties of Melianodiol on DSS-induced ulcerative colitis in mice
Source: PeerJ. 2022 Oct 25;10:e14209. doi: 10.7717/peerj.14209 (PMC9615967; doi:10.7717/peerj.14209)
Supplement: Supplemental Information 6 — Immunofluorescence analysis of NF-kB [file peerj-10-14209-s006.zip › Fig. 6 raw data/Fig._6_raw_data.xlsx]

## Sheet: Sheet1
		p-IKKα/β / β-actin					IKKβ / β-actin					pIKB-α / β-actin					IKB-α / β-actin					p-P65 / β-actin					P65 / β-actin
	Control	1	0.88	1.12		Control	1	0.88	1.12		Control	1	0.88	1.12		Control	1	0.88	1.12		Control	1	0.88	1.12		Control	1	0.88	1.12
	DSS	2.22587	2.1	2.34		DSS	1.20502	1.056	1.35		DSS	3.85	3.6	3.95		DSS	0.267927	0.18	0.32		DSS	2.42484	2.3	2.54		DSS	2.67	2.5	2.74
	500 mg/kg 5-ASA	1.31724	1.2	1.42		500 mg/kg 5-ASA	1.14421	1	1.288		500 mg/kg 5-ASA	1.41	1.27	1.55		500 mg/kg 5-ASA	0.570819	0.42	0.72		500 mg/kg 5-ASA	1.41784	1.3	1.5		500 mg/kg 5-ASA	1.46212	1.3	1.62
	50 mg/kg MN	1.33477	1.2	1.46		50 mg/kg MN	1.08153	0.97	1.12		50 mg/kg MN	1.25	1.12	1.38		50 mg/kg MN	0.406191	0.31	0.49		50 mg/kg MN	2.3102	2.27	2.5		50 mg/kg MN	2.50741	2.35	2.65
	100 mg/kg MN	1.1847	1.03	1.33		100 mg/kg MN	0.812036	0.97	0.78		100 mg/kg MN	1.35	1.22	1.48		100 mg/kg MN	0.699341	0.56	0.82		100 mg/kg MN	1.54324	1.4	1.68		100 mg/kg MN	1.25419	1.15	1.35
	200 mg/kg MN	0.930738	1	0.87		200 mg/kg MN	1.0966	0.97	1.2232		200 mg/kg MN	0.82	0.94	1.04		200 mg/kg MN	1.05027	0.95	1.15		200 mg/kg MN	0.953297	1.05	0.92		200 mg/kg MN	1.24995	1.15	1.31
