# Supplementary material for: Anti-inflammatory and anti-oxidant properties of Melianodiol on DSS-induced ulcerative colitis in mice
Source: PeerJ. 2022 Oct 25;10:e14209. doi: 10.7717/peerj.14209 (PMC9615967; doi:10.7717/peerj.14209)
Supplement: Supplemental Information 7 [file peerj-10-14209-s007.zip]

Archive with 9 entries (8 files):
- Fig. 7 raw data/Fig._7_raw_data.xlsx
- Fig. 7 raw data/Figure 7A original Western Blot images/
- Fig. 7 raw data/Figure 7A original Western Blot images/Figure7A,9D,10D  a┬-actin.tif
- Fig. 7 raw data/Figure 7A original Western Blot images/IKB-a┴  First Blot from the top down.jpg
- Fig. 7 raw data/Figure 7A original Western Blot images/IKK-a┴a┬.tif
- Fig. 7 raw data/Figure 7A original Western Blot images/P65.tif
- Fig. 7 raw data/Figure 7A original Western Blot images/p-IKBa┴  First Blot from the top down.jpg
- Fig. 7 raw data/Figure 7A original Western Blot images/p-IKKa┴ a┬  First Blot from the top down.jpg
- Fig. 7 raw data/Figure 7A original Western Blot images/p-P65.jpg
