# Supplementary material for: Anti-inflammatory and anti-oxidant properties of Melianodiol on DSS-induced ulcerative colitis in mice
Source: PeerJ. 2022 Oct 25;10:e14209. doi: 10.7717/peerj.14209 (PMC9615967; doi:10.7717/peerj.14209)
Supplement: Supplemental Information 7 [file peerj-10-14209-s007.zip › Fig. 7 raw data/Fig._7_raw_data.xlsx]

## Sheet: Sheet1
		p-P65 / β-actin					P65 / β-actin					p-IKB-α / β-actin					IKB-α / β-actin					p-IKKα/β / β-actin					IKKα/β / β-actin
	Control	1	0.88	1.12		Control	1	0.88	1.12		Control	1	0.88	1.12		Control	1	0.91	1.09		Control	1	0.91	1.09		Control	1	0.91	1.09
	LPS	2.93526	3.1	2.7		LPS	3.22399	3.07	3.37		LPS	10.1868	11.1	9.1		LPS	0.367485	0.32	0.4		LPS	2.09441	2.28	1.88		LPS	0.842552	0.71	0.97
	20 μM INM	2.22263	2.1	2.34		20 μM INM	1.84662	1.7	1.98		20 μM INM	3.19821	2.8	3.6		20 μM INM	0.747243	0.7	0.78		20 μM INM	1.20446	1.15	1.35		20 μM INM	0.861545	1.02	0.7
	5 μM MN	2.52965	2.35	2.69		5 μM MN	2.11167	2	2.22		5 μM MN	5.43605	4.7	6.1		5 μM MN	0.631259	0.68	0.58		5 μM MN	1.47766	1.31	1.63		5 μM MN	0.564344	0.41	0.71
	10 μM MN	1.74935	1.65	1.83		10 μM MN	1.60656	1.45	1.75		10 μM MN	3.83359	3.3	4.3		10 μM MN	0.837699	0.87	0.79		10 μM MN	0.9657	1.12	0.8		10 μM MN	0.65522	0.51	0.79
	20 μM MN	1.28187	1.08	1.38		20 μM MN	0.99229	1.12	0.87		20 μM MN	2.84446	2.3	3.3		20 μM MN	1.06416	0.97	1.11		20 μM MN	0.71669	0.86	0.69		20 μM MN	0.8833	0.79	0.97
