# Supplementary material for: Anti-inflammatory and anti-oxidant properties of Melianodiol on DSS-induced ulcerative colitis in mice
Source: PeerJ. 2022 Oct 25;10:e14209. doi: 10.7717/peerj.14209 (PMC9615967; doi:10.7717/peerj.14209)
Supplement: Supplemental Information 8 — Immunofluorescence analysis of Nrf-2 [file peerj-10-14209-s008.zip]

Archive with 31 entries (23 files):
- Fig. 8 raw data/Fig._8_raw_data.xlsx
- Fig. 8 raw data/Figure 8A original Western Blot images/
- Fig. 8 raw data/Figure 8A original Western Blot images/Figure6A,8A,9A,10A   a┬-actin.jpg
- Fig. 8 raw data/Figure 8A original Western Blot images/HO-1  Third Blot from the top down.jpg
- Fig. 8 raw data/Figure 8A original Western Blot images/Keap-1  Third Blot from the top down.jpg
- Fig. 8 raw data/Figure 8A original Western Blot images/Nrf-2.jpg
- Fig. 8 raw data/Immunofluorescence analysis of Nrf-2/
- Fig. 8 raw data/Immunofluorescence analysis of Nrf-2/The group of  control/
- Fig. 8 raw data/Immunofluorescence analysis of Nrf-2/The group of  control/The DAPI picture of control group.jpg
- Fig. 8 raw data/Immunofluorescence analysis of Nrf-2/The group of  control/The Merge picture of control group.jpg
- Fig. 8 raw data/Immunofluorescence analysis of Nrf-2/The group of  control/The Nrf-2 picture of control group.jpg
- Fig. 8 raw data/Immunofluorescence analysis of Nrf-2/The group of 100mg kg MN/
- Fig. 8 raw data/Immunofluorescence analysis of Nrf-2/The group of 100mg kg MN/The DAPI picture of 100 mg kg MN group.jpg
- Fig. 8 raw data/Immunofluorescence analysis of Nrf-2/The group of 100mg kg MN/The Merge picture of 100 mg kg MN group.jpg
- Fig. 8 raw data/Immunofluorescence analysis of Nrf-2/The group of 100mg kg MN/The Nrf-2 picture of 100 mg kg MN group.jpg
- Fig. 8 raw data/Immunofluorescence analysis of Nrf-2/The group of 200mg kg MN -/
- Fig. 8 raw data/Immunofluorescence analysis of Nrf-2/The group of 200mg kg MN -/The DAPI picture of 200mg kg MN group.jpg
- Fig. 8 raw data/Immunofluorescence analysis of Nrf-2/The group of 200mg kg MN -/The Merge picture of 200mg kg MN group.jpg
- Fig. 8 raw data/Immunofluorescence analysis of Nrf-2/The group of 200mg kg MN -/The Nrf-2 picture of 200mg kg MN group.jpg
- Fig. 8 raw data/Immunofluorescence analysis of Nrf-2/The group of 500mg kg 5-ASA/
- Fig. 8 raw data/Immunofluorescence analysis of Nrf-2/The group of 500mg kg 5-ASA/The DAPI picture of 500mg kg 5-ASA group.jpg
- Fig. 8 raw data/Immunofluorescence analysis of Nrf-2/The group of 500mg kg 5-ASA/The Merge picture of 500mg kg 5-ASA group.jpg
- Fig. 8 raw data/Immunofluorescence analysis of Nrf-2/The group of 500mg kg 5-ASA/The Nrf-2 picture of 500mg kg 5-ASA group.jpg
- Fig. 8 raw data/Immunofluorescence analysis of Nrf-2/The group of 50mg kg MN/
- Fig. 8 raw data/Immunofluorescence analysis of Nrf-2/The group of 50mg kg MN/The DAPI picture of 50 mg kg MN group.jpg
- Fig. 8 raw data/Immunofluorescence analysis of Nrf-2/The group of 50mg kg MN/The Merge picture of 50 mg kg MN group.jpg
- Fig. 8 raw data/Immunofluorescence analysis of Nrf-2/The group of 50mg kg MN/The Nrf-2 picture of 50 mg kg MN group.jpg
- Fig. 8 raw data/Immunofluorescence analysis of Nrf-2/The group of DSS/
- Fig. 8 raw data/Immunofluorescence analysis of Nrf-2/The group of DSS/The DAPI picture of DSS group.jpg
- Fig. 8 raw data/Immunofluorescence analysis of Nrf-2/The group of DSS/The Merge picture of DSS group.jpg
- Fig. 8 raw data/Immunofluorescence analysis of Nrf-2/The group of DSS/The Nrf-2 picture of DSS group.jpg
