# Supplementary material for: Anti-inflammatory and anti-oxidant properties of Melianodiol on DSS-induced ulcerative colitis in mice
Source: PeerJ. 2022 Oct 25;10:e14209. doi: 10.7717/peerj.14209 (PMC9615967; doi:10.7717/peerj.14209)
Supplement: Supplemental Information 8 — Immunofluorescence analysis of Nrf-2 [file peerj-10-14209-s008.zip › Fig. 8 raw data/Fig._8_raw_data.xlsx]

## Sheet: Sheet1
		Nrf-2 / β-actin					HO-1 / β-actin					Keap-1 / β-actin
	Control	1	1.12	0.88		Control	1	1.08	0.92		Control	1	1.1	0.9
	DSS	0.184434	0.23	0.12		DSS	0.256771	0.21	0.29		DSS	0.461571	0.43	0.49
	500 mg/kg 5-ASA	0.511155	0.43	0.6		500 mg/kg 5-ASA	0.494307	0.4	0.58		500 mg/kg 5-ASA	0.718252	0.61	0.81
	50 mg/kg MN	0.263508	0.22	0.3		50 mg/kg MN	0.365864	0.3	0.42		50 mg/kg MN	0.507814	0.45	0.55
	100 mg/kg MN	0.703695	0.61	0.81		100 mg/kg MN	0.652513	0.58	0.72		100 mg/kg MN	0.832804	0.71	0.95
	200 mg/kg MN	1.06482	0.82	0.94		200 mg/kg MN	0.765953	0.72	0.81		200 mg/kg MN	0.989901	1	0.89
