# Supplementary material for: Anti-inflammatory and anti-oxidant properties of Melianodiol on DSS-induced ulcerative colitis in mice
Source: PeerJ. 2022 Oct 25;10:e14209. doi: 10.7717/peerj.14209 (PMC9615967; doi:10.7717/peerj.14209)
Supplement: Supplemental Information 9 [file peerj-10-14209-s009.zip]

Archive with 8 entries (7 files):
- Fig. 9 raw data/Fig._9_raw_data.xlsx
- Fig. 9 raw data/Figure 9 original Western Blot images/
- Fig. 9 raw data/Figure 9 original Western Blot images/A   pJAK2.jpg
- Fig. 9 raw data/Figure 9 original Western Blot images/A  pSTAT3.jpg
- Fig. 9 raw data/Figure 9 original Western Blot images/B  pJAK2  First Blot from the top down.jpg
- Fig. 9 raw data/Figure 9 original Western Blot images/B  pSTAT3  Second Blot from the top down.jpg
- Fig. 9 raw data/Figure 9 original Western Blot images/Figure6A,8A,9A,10A   a┬-actin.jpg
- Fig. 9 raw data/Figure 9 original Western Blot images/Figure7A,9D,10D  a┬-actin.tif
