# Supplementary material for: Anti-inflammatory and anti-oxidant properties of Melianodiol on DSS-induced ulcerative colitis in mice
Source: PeerJ. 2022 Oct 25;10:e14209. doi: 10.7717/peerj.14209 (PMC9615967; doi:10.7717/peerj.14209)
Supplement: Supplemental Information 9 [file peerj-10-14209-s009.zip › Fig. 9 raw data/Fig._9_raw_data.xlsx]

## Sheet: Sheet1
		p-JAK-2 / β-actin					p-STAT-3 / β-actin					p-JAK-2 / β-actin					p-STAT-3 / β-actin
	Control	1	0.88	1.12		Control	1	0.88	1.12		Control	1	0.95	1.05		Control	1	0.88	1.12
	DSS	1.9	1.75	2.05		DSS	2	1.86	2.14		LPS	1.46839	1.55	1.37		LPS	1.88617	1.78	1.98
	500 mg/kg 5-ASA	1.61	1.5	1.72		500 mg/kg 5-ASA	1.18	1	1.36		20 μM INM	1.09316	1.02	1.16		20 μM INM	1.07864	1	1.14
	50 mg/kg MN	1.61	1.47	1.75		50 mg/kg MN	1.54	1.4	1.68		5 μM MN	1.23112	1.31	1.15		5 μM MN	1.24521	1.17	1.31
	100 mg/kg MN	1.33	1.2	1.46		100 mg/kg MN	1.08	0.98	1.18		10 μM MN	1.23955	1.29	1.13		10 μM MN	1.12669	1.04	1.2
	200 mg/kg MN	1.13	1.03	1.23		200 mg/kg MN	1.01	1.1	0.92		20 μM MN	1.15197	1.09	1.21		20 μM MN	0.94294	1.01	0.89
