# Supplementary material for: Anti-inflammatory and anti-oxidant properties of Melianodiol on DSS-induced ulcerative colitis in mice
Source: PeerJ. 2022 Oct 25;10:e14209. doi: 10.7717/peerj.14209 (PMC9615967; doi:10.7717/peerj.14209)
Supplement: Supplemental Information 10 [file peerj-10-14209-s010.zip › Fig. 10 raw data/Fig._10_raw_data.xlsx]

## Sheet: Sheet1
		eNOS / β-actin					iNOS / β-actin					iNOS / β-actin					eNOS / β-actin
	Control	1	1.1	0.9		Control	1	0.87	1.03		Control	1	0.95	1.05		Control	1	0.95	1.05
	DSS	0.186486	0.13	0.23		DSS	1.63474	1.83	1.78		LPS	3.16336	3	3.32		LPS	0.200154	0.14	0.26
	500 mg/kg 5-ASA	0.432774	0.36	0.5		500 mg/kg 5-ASA	0.951897	1.02	1.1		20 μM INM	1.13084	1	1.26		20 μM INM	0.75979	0.68	0.82
	50 mg/kg MN	0.293	0.23	0.35		50 mg/kg MN	1.42257	1.34	1.38		5 μM MN	1.73093	1.63	1.83		5 μM MN	0.421	0.36	0.48
	100 mg/kg MN	0.441415	0.37	0.51		100 mg/kg MN	1.21467	1.1	1.31		10 μM MN	1.47732	1.26	1.58		10 μM MN	0.672262	0.74	0.6
	200 mg/kg MN	0.882429	0.82	0.94		200 mg/kg MN	1.00676	0.97	1.12		20 μM MN	1.37157	1.22	1.52		20 μM MN	0.969558	0.91	1.01
