# Supplementary material for: Anti-inflammatory and anti-oxidant properties of Melianodiol on DSS-induced ulcerative colitis in mice
Source: PeerJ. 2022 Oct 25;10:e14209. doi: 10.7717/peerj.14209 (PMC9615967; doi:10.7717/peerj.14209)
Supplement: Supplemental Information 11 — H&E data [file peerj-10-14209-s011.zip]

Archive with 7 entries (6 files):
- Fig. 11 raw data/H&E data/
- Fig. 11 raw data/H&E data/100 mgkg MN.tif
- Fig. 11 raw data/H&E data/200 mgkg MN.tif
- Fig. 11 raw data/H&E data/50 mgkg MN.tif
- Fig. 11 raw data/H&E data/500 mgkg 5-ASA.tif
- Fig. 11 raw data/H&E data/Control.tif
- Fig. 11 raw data/H&E data/DSS.tif
